# Supplementary material for: Transcriptome Analysis of Peripheral Blood Mononuclear Cells Reveals Distinct Immune Response in Asymptomatic and Re-Detectable Positive COVID-19 Patients
Source: Front Immunol. 2021 Jul 29;12:716075. doi: 10.3389/fimmu.2021.716075 (PMC8359015; doi:10.3389/fimmu.2021.716075)
Supplement: Supplementary file 2 [file Table_1.xlsx]

## Sheet: Sheet1
Antigen Processing and Presentation	AZGP1	B2M	CALR	CANX	CD1A	CD1B	CD1C	CD1D	CD1E	CD4	CD8A	CD8B	CD74	CREB1	CTSB	CTSE	CTSS	FCER1G	FCGRT	PDIA3	HFE	HLA-A	HLA-B	HLA-C	HLA-DMA	HLA-DMB	HLA-DOA	HLA-DOB	HLA-DPA1	HLA-DPB1	HLA-DQA1	HLA-DQA2	HLA-DQB1	HLA-DRA	HLA-DRB1	HLA-DRB5	HLA-E	HLA-F	HLA-G	MR1	HSPA1A	HSPA1B	HSPA1L	HSPA2	HSPA4	HSPA5	HSPA6	HSPA8	HSP90AA1
Antimicrobials	HAMP	PI3	CAMP	PPBP	REG3G	CXCL14	CXCL16	SLPI	CXCL10	CXCL9	CXCL5	CXCL11	CXCL6	CXCL1	CXCL12	CXCL13	CXCL2	PF4	XCL1	CXCL3	DEFB103A	CCL13	CCL1	DEFB1	CCL8	ELANE	DEFB103B	DEFA3	DEFA1	TMSB10	DEFA6	DEFA5	DEFA4	LCN2	LCN1	COLEC10	BPI	S100A9	S100A8	DCD	LCN6	S100A12	HTN3	LCN8	CCR10	CELA1	DEFB106A	PENK	MMP12
BCR Signaling Pathway	CD79A	CD79B	LYN	SYK	BTK	BLNK	VAV3	VAV1	VAV2	RAC1	RAC2	RAC3	PPP3CA	PPP3CB	PPP3CC	PPP3R1	PPP3R2	CHP2	NFAT5	NFATC1	NFATC2	NFATC3	NFATC4	HRAS	KRAS	NRAS	FOS	JUN	CARD11	BCL10	MALT1	CHUK	IKBKB	IKBKG	NFKB1	RELA	NFKBIA	NFKBIB	NFKBIE	CD81	CD19	CR2	PIK3R5	PIK3R1	PIK3R2	PIK3R3	PIK3CA	PIK3CB	PIK3CD
Chemokines	C3	C5	CAMP	CCL1	CCL11	CCL13	CCL14	CCL15	CCL16	CCL17	CCL18	CCL19	CCL2	CCL20	CCL21	CCL22	CCL23	CCL24	CCL25	CCL26	CCL27	CCL28	CCL3	CCL3L3	CCL4	CCL4L2	CCL5	CCL7	CCL8	CKLF	CMA1	CTSG	CX3CL1	CXCL1	CXCL10	CXCL11	CXCL12	CXCL13	CXCL14	CXCL16	CXCL17	CXCL2	CXCL3	CXCL5	CXCL6	CXCL9	CYR61	DEFA1	DEFA3
Chemokine Receptors	C5AR1	CCR1	CCR10	CCR3	CCR4	CCR5	CCR6	CCR7	CCR8	CCR9	CCRL2	CMKLR1	CX3CR1	CXCR3	CXCR4	CXCR5	CXCR6	CYSLTR1	CYSLTR2	EDNRA	EDNRB	FPR1	FPR2	GPR17	GPR32	GPR33	LTB4R	LTB4R2	PLAUR	PLXNA1	PLXNA2	PLXNA3	PLXNA4	PLXNB1	PLXNB2	PLXNB3	PLXNC1	PLXND1	PTAFR	ROBO1	ROBO2	ROBO3	RXFP3	XCR1
Cytokines	ADIPOQ	ADM	ADM2	AGRP	AGT	AMBN	AMELX	AMH	ANGPTL5	ANGPTL7	APLN	AREG	ARTN	AVP	AZU1	BDNF	BMP1	BMP10	BMP15	BMP2	BMP3	BMP4	BMP5	BMP6	BMP7	BMP8A	BMP8B	BTC	C3	C5	CALCA	CALCB	CAMP	CAT	CCK	CCL1	CCL11	CCL13	CCL14	CCL15	CCL16	CCL17	CCL18	CCL19	CCL2	CCL20	CCL21	CCL22	CCL23
Cytokine Receptors	ACVR1B	ACVR1C	ACVR2A	ACVR2B	ACVRL1	ADCYAP1R1	ADIPOR1	ADIPOR2	ADRB1	ADRB2	AGTR1	AGTR2	AMHR2	ANGPT1	ANGPT4	ANGPTL1	ANGPTL2	ANGPTL3	ANGPTL4	ANGPTL6	APLNR	AR	AVPR1A	AVPR1B	AVPR2	BMPR1A	BMPR1B	BMPR2	BRD8	C3AR1	C5AR1	CALCR	CALCRL	CCR1	CCR10	CCR3	CCR4	CCR5	CCR6	CCR7	CCR8	CCR9	CCRL2	CD40	CMKLR1	CNTFR	CRHR1	CRHR2	CRIM1
Interferons	IFNA10	IFNA13	IFNA14	IFNA16	IFNA17	IFNA2	IFNA21	IFNA4	IFNA5	IFNA6	IFNA7	IFNA8	IFNB1	IFNE	IFNG	IFNK	IFNW1
Interferon Receptor	IFNAR2	IFNGR1	IFNGR2
Interleukins	IL11	IL12A	IL12B	IL13	IL15	IL16	IL17A	IL17B	IL17C	IL17D	IL17F	IL18	IL19	IL1A	IL1B	IL1F10	IL1RN	IL2	IL20	IL21	IL22	IL23A	IL24	IL25	IL26	IL27	IL3	IL31	IL32	IL33	IL34	IL4	IL5	IL6	IL6ST	IL7	IL9	TXLNA
Interleukins Receptor	IL10RA	IL10RB	IL11RA	IL12RB1	IL12RB2	IL13RA1	IL13RA2	IL15RA	IL17RA	IL17RB	IL17RC	IL17RD	IL17RE	IL18R1	IL18RAP	IL1R1	IL1R2	IL1RAP	IL1RL1	IL1RL2	IL20RA	IL20RB	IL21R	IL22RA1	IL22RA2	IL23R	IL27RA	IL2RA	IL2RB	IL2RG	IL31RA	IL3RA	IL4R	IL5RA	IL6R	IL7R	IL9R
Natural Killer Cell Cytotoxicity	HLA-A	HLA-B	HLA-C	HLA-E	HLA-G	KIR3DL1	KIR3DL2	KIR2DL1	KIR2DL3	KIR2DL4	KLRC1	KLRC2	KLRC3	KLRD1	PTPN6	PTPN11	ICAM1	ICAM2	ITGAL	ITGB2	PTK2B	VAV3	VAV1	VAV2	RAC1	RAC2	RAC3	PAK1	MAP2K1	MAP2K2	MAPK1	MAPK3	TNF	CSF2	IFNG	NCR2	TYROBP	LCK	FCGR3A	FCGR3B	NCR1	NCR3	FCER1G	CD247	ZAP70	SYK	LCP2	LAT	PLCG1
TCR signaling Pathway	CD3D	CD3E	CD3G	CD247	CD4	CD8A	CD8B	PTPRC	LCK	FYN	ZAP70	LCP2	LAT	ITK	TEC	NCK1	NCK2	VAV3	VAV1	VAV2	GRAP2	GRB2	PAK1	PAK2	PAK3	PAK4	PAK6	RHOA	CDC42	PPP3CA	PPP3CB	PPP3CC	PPP3R1	PPP3R2	CHP2	NFAT5	NFATC1	NFATC2	NFATC3	NFATC4	SOS1	SOS2	HRAS	KRAS	NRAS	FOS	JUN	CARD11	BCL10
TGFb Family Member	BMP1	BMP10	BMP15	BMP2	BMP3	BMP4	BMP5	BMP6	BMP7	BMP8A	BMP8B	GDF1	GDF10	GDF11	GDF15	GDF2	GDF3	GDF5	GDF6	GDF7	GDF9	GDNF	INHA	INHBA	INHBB	INHBC	INHBE	LEFTY1	LEFTY2	NODAL	TGFB1	TGFB2	TGFB3
TGFb Family Member Receptor	ACVR1B	ACVR1C	ACVR2A	ACVR2B	ACVRL1	AMHR2	BMPR1A	BMPR1B	BMPR2	TGFBR1	TGFBR2	TGFBR3
TNF Family Members	TNFRSF11B	TNFSF10	TNFSF11	TNFSF12	TNFSF13	TNFSF13B	TNFSF14	TNFSF15	TNFSF18	TNFSF4	TNFSF8	TNFSF9
TNF Family Members Receptors	TNFRSF10B	TNFRSF10C	TNFRSF10D	TNFRSF11A	TNFRSF12A	TNFRSF13B	TNFRSF13C	TNFRSF14	TNFRSF17	TNFRSF18	TNFRSF19	TNFRSF1A	TNFRSF1B	TNFRSF21	TNFRSF25	TNFRSF4	TNFRSF6B	TNFRSF8	TNFRSF9
HALLMARK_IL6_JAK_STAT3_SIGNALING	IL4R	IL6ST	STAT1	IL1R1	CSF2RB	SOCS3	STAT3	OSMR	IL2RG	IFNGR1	TYK2	IL13RA1	TLR2	IFNGR2	IL10RB	IL6	IL1R2	IL3RA	IFNAR1	TNFRSF1A	MYD88	ACVR1B	CSF3R	ITGB3	REG1A	CXCL1	A2M	CSF2RA	IL15RA	IRF9	PDGFC	HAX1	BAK1	EBI3	INHBE	CRLF2	TNFRSF1B	CD14	PTPN1	PTPN2	IL1B	CSF1	IL18R1	TNF	PF4	CXCL13	LTBR	FAS	IL17RA
HALLMARK_INTERFERON_ALPHA_RESPONSE	MX1	ISG15	OAS1	IFIT3	IFI44	IFI35	IRF7	RSAD2	IFI44L	IFITM1	IFI27	IRF9	OASL	EIF2AK2	IFIT2	CXCL10	TAP1	SP110	DDX60	UBE2L6	USP18	PSMB8	IFIH1	BST2	LGALS3BP	ADAR	ISG20	GBP2	IRF1	PLSCR1	PSMB9	HERC6	SAMD9	CMPK2	IFITM3	RTP4	STAT2	SAMD9L	LY6E	IFITM2	PRIC285	CXCL11	TRIM21	PARP14	TRIM26	PARP12	NMI	RNF31	HLA-C
HALLMARK_INTERFERON_GAMMA_RESPONSE	STAT1	ISG15	IFIT1	MX1	IFIT3	IFI35	IRF7	IFIT2	OAS2	TAP1	EIF2AK2	RSAD2	MX2	IRF1	OAS3	TNFSF10	IRF9	CXCL10	IFI44	BST2	XAF1	SP110	OASL	PSMB8	IFI44L	IFITM3	DDX60	LGALS3BP	GBP4	IRF8	PSMB9	PML	IFIH1	UBE2L6	IFI27	ADAR	LY6E	STAT2	CXCL9	IL10RA	PLA2G4A	TRIM21	USP18	PTGS2	EPSTI1	C1S	DDX58	IL15	NLRC5
HALLMARK_COMPLEMENT	C2	C1S	CFB	C1R	SERPINE1	MMP14	SERPING1	CTSL1	F5	MMP13	F7	CTSS	LGMN	PLG	C1QA	CASP1	GZMA	ADAM9	CALM3	C1QC	TIMP1	DPP4	KLK1	KLKB1	CD59	CR2	MMP15	LAP3	SPOCK2	F10	CTSB	SERPINA1	CTSO	CD40LG	CBLB	PDP1	C4BPB	PLEK	GP9	PLAUR	C3	F2	CASP4	STX4	CTSC	USP15	CR1	DUSP6	SERPINB2
HALLMARK_COAGULATION	F2	PROC	C1S	MMP14	F10	PLG	C1R	SERPINE1	SERPING1	C2	F12	CFI	MMP2	C3	F9	CTSO	TMPRSS6	MMP9	PROZ	MMP1	CFB	BMP1	VWF	FGA	F11	THBD	FURIN	MMP11	F8	LGMN	HPN	CTSB	MBL2	F13B	TIMP1	CTSL2	MMP8	A2M	MMP10	MASP2	FGG	C8A	PLAU	ADAM9	GSN	CAPN2	PLAT	FN1	CTSH
HALLMARK_ALLOGRAFT_REJECTION	PTPRC	IL12B	TGFB1	IL12A	CD3E	CD3D	CD28	LYN	HCLS1	IL18	CRTAM	IFNG	CD3G	CD86	IL10	UBE2N	BCL10	CD4	LCK	NCK1	C2	HLA-A	ITGB2	HLA-DQA1	CD1D	CD80	HLA-DRA	THY1	TLR1	HLA-G	HLA-DMB	IL7	IL4	TNF	CD247	IL2	HLA-DMA	STAT1	IRF4	SRGN	INHBA	TLR3	ZAP70	CD74	CD40	TRAF2	B2M	BCL3	LTB
HALLMARK_INFLAMMATORY_RESPONSE	CXCL10	CCL2	CCL5	FPR1	CCL20	IL1A	IL8	CCL7	CCL22	CXCL11	CCR7	EDN1	CD40	CXCL9	IL6	IL1B	TLR2	IL1R1	CD69	ICAM1	CCRL2	AQP9	EREG	C3AR1	GNA15	CMKLR1	PTGER4	LIF	IL15	NAMPT	OPRK1	ITGB8	PTAFR	ADM	PLAUR	NFKB1	INHBA	OSM	TNFSF10	TNFSF15	IFNGR2	EMR1	IL12B	CSF1	CXCL6	TNFRSF9	LYN	ACVR2A	LDLR
[truncated: 414 more columns]
